# Supplementary material for: A genetic investigation in five Chinese families with keratoconus
Source: PeerJ. 2024 Sep 2;12:e18037. doi: 10.7717/peerj.18037 (PMC11376248; doi:10.7717/peerj.18037)
Supplement: Supplemental Information 2 — The AB1 file format requires the Chromas software (https://chromas.updatestar.com) to open. [file peerj-12-18037-s002.zip]

Archive with 31 entries (26 files):
- Original data for Figure 2/.DS_Store
- Original data for Figure 2/Figure 2a/
- Original data for Figure 2/Figure 2a/.DS_Store
- Original data for Figure 2/Figure 2a/HOMER 3 WILD TYPE.P15-8.P15-F_E11.seq
- Original data for Figure 2/Figure 2a/HOMER3 MUTANT.P15-9.P15-F_F01.ab1
- Original data for Figure 2/Figure 2a/HOMER3 MUTANT.P15-9.P15-F_F01.seq
- Original data for Figure 2/Figure 2a/HOMER3 WILD TYPE.P15-8.P15-F_E11.ab1
- Original data for Figure 2/figure 2b/
- Original data for Figure 2/figure 2b/.DS_Store
- Original data for Figure 2/figure 2b/IGF1R MUTANT.P16-7.P16-F_F03.ab1
- Original data for Figure 2/figure 2b/IGF1R MUTANT.P16-7.P16-F_F03.seq
- Original data for Figure 2/figure 2b/IGF1R WILD TYPE.P16F.seq
- Original data for Figure 2/figure 2b/IGF1R WILDTYPE.P16F.ab1
- Original data for Figure 2/figure 2c/
- Original data for Figure 2/figure 2c/.DS_Store
- Original data for Figure 2/figure 2c/EML6 MUTANT.P19-9.P19-R_H02.ab1
- Original data for Figure 2/figure 2c/EML6 MUTANT.P19-9.P19-R_H02.seq
- Original data for Figure 2/figure 2c/EML6 WILD TYPE.P19-8.P19-R_G12.ab1
- Original data for Figure 2/figure 2c/EML6 WILD TYPE.P19-8.P19-R_G12.seq
- Original data for Figure 2/figure 2d/
- Original data for Figure 2/figure 2d/.DS_Store
- Original data for Figure 2/figure 2d/DOP1B MUTANT.P5-5.P5-R_A12.ab1
- Original data for Figure 2/figure 2d/DOP1B MUTANT.P5-5.P5-R_A12.seq
- Original data for Figure 2/figure 2d/DOP1B WILD TYPE.P5-6.P5-R_B02.seq
- Original data for Figure 2/figure 2d/DOP1B WILDTYPE.P5-6.P5-R_B02.ab1
- Original data for Figure 2/figure 2e/
- Original data for Figure 2/figure 2e/.DS_Store
- Original data for Figure 2/figure 2e/NBEAL2 MUTANT.P17-8.P17-F_F11.ab1
- Original data for Figure 2/figure 2e/NBEAL2 MUTANT.P17-8.P17-F_F11.seq
- Original data for Figure 2/figure 2e/NBEAL2 WILD TYPE.P17-9.P17-F_G01.ab1
- Original data for Figure 2/figure 2e/NBEAL2 WILDTYPE.P17-9.P17-F_G01.seq
