# Supplementary material for: A genetic investigation in five Chinese families with keratoconus
Source: PeerJ. 2024 Sep 2;12:e18037. doi: 10.7717/peerj.18037 (PMC11376248; doi:10.7717/peerj.18037)
Supplement: Supplemental Information 2 — The AB1 file format requires the Chromas software (https://chromas.updatestar.com) to open. [file peerj-12-18037-s002.zip › Original data for Figure 2/Figure 2a/HOMER3 MUTANT.P15-9.P15-F_F01.seq]

CCGGGGGGTTTAAAGAGGGGCGTGGCCACGCAGGGTAGGGGCGGGGTCGGCTCTGGATGGGGCAGCATTCAGATCCTCAT
CCCCTTCCCCAGGTCTTGAGTCCACAGTTAGATCCCGCCGTCCTGGCACTCCCTTGGCTTCCAAGAACCGCCTCCTCGTC
CCCCACCCCTACCCCCGCCCCTGCCACGCCCCCAAGTCCCGCCCCTCACCCCTCAGACAACATCTTCTTTAGCCGCTCGC
GCTCTGTGGGGCCGGGGGCATCAGCGCTCTGGCTGCGGAACAGTTTTTCCTCGCCGGGGCCGTTGGCATTGACGAGAGGG
CTCGGGGGCACCTAGGCACGGGGAAAAGAATAGGTCACGACCCCACATCAGCTGGGATCAAGGCTGATGTGACTGGGGTC
GTCACATCGGGGGTGCAATTGACCTATGCACCCTAAGCAGGTCCTTCACAGCACAGGATCCAAGTGTGTCCCTCCCCACC
TCACCCACCCTCCATGGCTCCCTGTGGCCCCTAAGCTGGGAGTTCCATGCCCACGCCCTCGACCTTGCCTTCCTGGGCTT
TCACCACCCCCAGGAGCAAGTCTGATGCAGGTTAGTCTAAACCAAGATACTTAGAACCTGTAAGGTAGGGGAGGGGTACA
ATCGGACACCCTCCCTGA
